# Supplementary material for: Single Copy Oligonucleotide Fluorescence In Situ Hybridization Probe Design Platforms: Development, Application and Evaluation
Source: Int J Mol Sci. 2021 Jul 1;22(13):7124. doi: 10.3390/ijms22137124 (PMC8268824; doi:10.3390/ijms22137124)
Supplement: Supplementary file 1 [file ijms-22-07124-s001.zip]

Archive with 1 entries (1 files):
- ijms-1261851-supplementary.pdf
